# Supplementary material for: Physicochemical Parameters and Alarming Coliform Count of the Potable Water of Eastern Himalayan State Sikkim: An Indication of Severe Fecal Contamination and Immediate Health Risk
Source: Front Public Health. 2019 Jul 10;7:174. doi: 10.3389/fpubh.2019.00174 (PMC6636254; doi:10.3389/fpubh.2019.00174)
Supplement: Supplementary Table S5 — Microbiological analysis of water samples. [file Table_5.XLSX]

## Sheet: Sheet1
Table:1 a
Sample Type	Discription		No of Replicates Collected
			Chemical		Microbiological
Spring Water	Source water from where water has collected in community reservoir		2		3
Community Reservoir	Spring water collected in reservoir and via pipe lines supplied to the community		2		3
Household Water	Water which is usinmg for drinking purpose		2		3
Table:1b
Parameters	Method		Equipment		detection Limit
pH	Potable pH Meter
Temperature	Potable pH meter (Hi-media)
Total Dissolved Solids (TDS)	Aqua check, water analysis system- WT-001F, (Hi-media)
Turbidity	Turbido meter ()
Electric conductivity	Potable coductivity meter
Total Hardness	Aqua check, water analysis system- WT-001E, (Hi-media)
Alkalinity	Aqua check, water analysis system- WT-003A, (Hi-media)
Fluoride	Aqua check, water analysis system- WT-001E, (Hi-media)
Arsenic	IC-PMS
Heavy Metals	IC-PMS
Calcium	IC-PMS
Magnesium (Mg)	IC-PMS
Sodium	IC-PMS
Chloride	IC-PMS
Sulfate	Aqua check, water analysis system- WT-001E, (Hi-media)
Nitrate	Aqua check, water analysis system- WT-013, (Hi-media)
	% of Household
Treatment Methods	East Sikkim (50)	South Sikkim (50)	North Sikkim (50)	West Sikkim (50)
Raw Water	20 (10)	30 (15)	16(8)	10(5)
Boiling Water	66 (33)	56(28)	80 (40)	60(30)
Filter water	14 (7)	14(7)	4(2)	30(15)
Purified	0	0	0	0
	% of Household
Season more prone to diseases	East Sikkim	South Sikkim	North Sikkim	West Sikkim
Rainy	86(43)	100 (50)	80(40)	100(50)
Winter	0	0	0	0
Summer	14(7)	0	14(7)	0
Springs	0	0	6(3)	0
		Number of Household				% of household
Water Source of houshold water for consumption		East Sikkim	South Sikkim	North Sikkim	West Sikkim	East Sikkim	South Sikkim	North Sikkim	West Sikkim
Private		0	0	0			0	0	0
Spring Water		40	46	48	34	80	92	96	68
Government supply		8	4	2	16	16	8	4	32
River		2	0	0		4	0	0	0
How often Storage tank disinfected		East Sikkim	South Sikkim	North Sikkim	West Sikkim	East Sikkim	South Sikkim	North Sikkim	West Sikkim
Weekly		7	14	3	20	14	28	6	40
Monthly		42	36	47	30	84	72	94	60
Yearly		1	0	0	0	2	0	0	0
Not Applicable		0	0	0	0	0	0	0	0

## Sheet: Sheet2
	Spring Water																								Community Reservoir																								Household Water
	Total Coliform												E. coli												Total coliform												E. coli												Total coliform
Risk Level Cfu/100ml (WHO)	East Sikkim			South Sikkim			North Sikkim			West Sikkim			East Sikkim			South Sikkim			North Sikkim			West Sikkim			East Sikkim			South Sikkim			North Sikkim			West Sikkim			East Sikkim			South Sikkim			North Sikkim			West Sikkim			East Sikkim
	July-August	November-december	March-April	July-August	November-december	March-April	July-August	November-december	March-April	July-August	November-december	March-April	July-August	November-december	March-April	July-August	November-december	March-April	July-August	November-december	March-April	July-August	November-december	March-April	July-August	November-december	March-April	July-August	November-december	March-April	July-August	November-december	March-April	July-August	November-december	March-April	July-August	November-december	March-April	July-August	November-december	March-April	July-August	November-december	March-April	July-August	November-december	March-April	July-August
Conformity <1	0	0	0	0	0	0	0	0	50% (5)	0	0	0	10% (1)	10% (1)	10% (1)	20% (2)	20% (2)	20% (2)	50% (5)	50% (5)	50% (5)	40% (4)	40% (4)	40% (4)	0	0	0	0	0	0	0	0	0	0	0	0	0	10% (1)	0	10% (1)	20% (2)	10% (1)	40% (4)	50% (5)	40% (4)	0	50% (5)	10% (1)	28% (14)
Low 1-10	0	20% (2)	0	0	30% (3)	10% (1)	0	50% (5)	50% (5)	0	0	0	20% (2)	80% (8)	60% (6)	30%(3)	70% (7)	70% (7)	10% (1)	50% (5)	40% (4)	10% (1)	60% (6)	10% (1)	0	0	0	0	0	0	0	0	0	0	0	0	20% (2)	80% (8)	70% (7)	20% (2)	80% (8)	40% (4)	10% (1)	505 (5)	30% (3)	40% (4)	40% (4)	40% (4)	12% (6)
Intermediate 11-100	100%(10)	80% (8)	100% (10)	100% (10)	70% (7)	90% (9)	100% (10)	50% (5)	0	100% (10)	100% (10)	100% (10)	70% (7)	10% (1)	30% (3)	50%(5)	10% (1)	10% (1)	40% (4)	0	10% (1)	50% (5)	0	50% (5)	100% (10)	100% (10)	100% (10)	100% (10)	100% (10)	100% (10)	100% (10)	100% (10)	100% (10)	100% (10)	100% (10)	100% (10)	80% (8)	10% (1)	30% (3)	70% (7)	0	50% (5)	50% (5)	0	30% (3)	60% (6)	10% (1)	50% (5)	60% (30)
High >100	0	0	0	0	0	0	0	0	0	0	0	0	0	0	0	0	0	0	0	0	0	0	0	0	0	0	0	0	0	0	0	0	0	0	0	0	0	0	0	0	0	0	0	0	0	0	0	0	0
[truncated: 47 more columns]

## Sheet: Sheet3
Raw Spring Water
		July-August	November-December	March-April		July-August	November-December	March-April		July-August	November-December	March-April		July-August	November-December	March-April
Sample Dist.	Sample ID	Total Coliform	Total Coliform	Total Coliform	Mean	E. coli	E. coli	E. coli	Mean	Enterococcus	Enterococcus	Enterococcus	Mean	Log cfu/ml	Log cfu/ml	Log cfu/1ml	Mean
East	S1	41	19	26	28.6667	11	7	9	9	9	3	5	5.66667	2.04139	1.88081	2.01284	1.97835
East	S2	41	21	23	28.3333	13	6	10	9.66667	11	6	10	9	2.12385	2.0086	2.1038	2.07875
East	S3	45	17	31	31	9	6	7	7.33333	0	0	0	0	2.04922	1.99564	2.01284	2.01923
East	S4	42	17	27	28.6667	15	9	13	12.3333	9	3	5	5.66667	2.08279	1.92942	2.0086	2.00693
East	S5	34	9	19	20.6667	0	0	0	0	0	0	0	0	2.12057	1.90849	2.02938	2.01948
East	S6	27	5	15	15.6667	11	5	7	7.66667	0	0	0	0	2.0607	1.96848	2.00432	2.01117
East	S7	33	12	21	22	12	6	8	8.66667	0	0	0	0	2.08636	1.98227	2.01703	2.02855
East	S8	62	22	32	38.6667	14	9	13	12	0	0	0	0	2.07188	1.98227	2	2.01805
East	S9	55	13	35	34.3333	5	3	5	4.33333	0	0	0	0	2.08991	1.98227	2.01703	2.02974
East	S10	64	25	29	39.3333	21	11	16	16	6	2	5	4.33333	2.08991	1.89209	2.03342	2.00514
Mean		44.4	16	25.8	28.7333	11.1	6.2	8.8	8.7	3.5	1.4	2.5	2.46667	2.08166	1.95303	2.02393
South	S11	62	21	27	36.6667	14	9	11	11.3333	5	2	5	4	2.06446	1.96848	2.00432	2.01242
South	S12	63	20	19	34	15	9	13	12.3333	9	3	7	6.33333	2.04922	1.97313	2.01284	2.01173
South	S13	61	29	36	42	23	18	21	20.6667	9	5	7	7	1.98677	1.83251	1.93952	1.9196
South	S14	37	13	17	22.3333	13	6	10	9.66667	3	2	2	2.33333	2.01703	1.92942	1.96848	1.97165
South	S15	38	8	19	21.6667	11	7	9	9	4	1	2	2.33333	2.01284	1.96848	2	1.99377
South	S16	27	8	15	16.6667	0	0	0	0	0	0	0	0	2.04922	1.97313	2.0086	2.01032
South	S17	21	5	10	12	0	0	0	0	0	0	0	0	2.05308	1.91381	1.99564	1.98751
South	S18	37	11	26	24.6667	9	5	8	7.33333	5	3	1	3	2.07188	1.9345	2.01284	2.00641
South	S19	53	23	36	37.3333	9	6	9	8	5	3	3	3.66667	2.15534	2.0086	2.05308	2.07234
South	S20	29	11	13	17.6667	8	4	6	6	5	1	2	2.66667	2.12057	1.94448	2.02938	2.03148
Mean		42.8	14.9	21.8	26.5	10.2	6.4	8.7	8.43333	4.5	2	2.9	3.13333	2.05804	1.94465	2.00247	2.00172
North	S21	21	9	17	15.6667	0	0	0	0	0	0	0	0	2.09691	1.97772	2.0086	2.02774
North	S22	37	7	20	21.3333	0	0	0	0	0	0	0	0	2.01284	1.89763	1.98677	1.96575
North	S23	21	6	12	13	0	0	0	0	0	0	0	0	2.01703	1.89209	1.94939	1.95284
North	S24	37	11	23	23.6667	11	7	10	9.33333	2	1	2	1.66667	1.94939	1.82607	1.92942	1.90163
North	S25	26	7	20	17.6667	9	5	8	7.33333	0	0	0	0	2.00432	1.89763	1.99123	1.96439
North	S26	31	9	25	21.6667	15	9	11	11.6667	0	0	0	0	1.99123	1.83885	1.93952	1.9232
North	S27	24	10	18	17.3333	0	0	0	0	0	0	0	0	1.96379	1.89209	1.91908	1.92499
North	S28	51	23	39	37.6667	11	7	9	9	5	2	5	4	1.90849	1.77815	1.86923	1.85196
North	S29	46	24	37	35.6667	13	7	9	9.66667	0	0	0	0	2.01284	1.87506	1.90309	1.93033
North	S30	21	13	19	17.6667	0	0	0	0	0	0	0	0	1.96379	1.88649	1.9345	1.92826
Mean		31.5	11.9	23	22.1333	5.9	3.5	4.7	4.7	0.7	0.3	0.7	0.566667	1.99206	1.87618	1.94308	1.93711
West	S31	33	15	21	23	0	0	0	0	0	0	0	0	1.96848	1.85733	1.91908	1.91496
West	S32	48	23	43	38	0	0	0	0	0	0	0	0	2.02119	1.91381	1.99123	1.97541
West	S33	61	39	57	52.3333	15	10	13	12.6667	7	2	3	4	1.94448	1.82607	1.90309	1.89122
West	S34	53	31	46	43.3333	9	6	7	7.33333	0	0	0	0	2.08279	1.95424	2.03342	2.02348
West	S35	55	28	47	43.3333	13	5	11	9.66667	0	0	0	0	2.11059	1.98227	2.0569	2.04992
West	S36	54	24	38	38.6667	12	6	12	10	3	1	1	1.66667	2.02938	1.92942	2	1.98627
West	S37	66	27	45	46	15	10	13	12.6667	5	2	5	4	1.97313	1.86332	1.95904	1.93183
West	S38	21	12	17	16.6667	0	0	0	0	0	0	0	0	2.05308	1.92942	2.0086	1.99703
West	S39	41	16	28	28.3333	0	0	0	0	0	0	0	0	2.06819	1.96848	2.01703	2.0179
West	S40	57	29	43	43	17	9	13	13	8	2	2	4	2.08636	1.9345	2.02119	2.01402
Mean		48.9	24.4	38.5	37.2667	8.1	4.6	6.9	6.53333	2.3	0.7	1.1	1.36667	2.03377	1.91589	1.99096	1.9802
						11	7	9		9	3	5
						13	6	10		11	6	10
						9	6	7		0	0	0
						15	9	13		9	3	5
						0	0	0		0	0	0
						11	5	7		0	0	0
						12	6	8		0	0	0
						14	9	13		0	0	0
						5	3	5		0	0	0
						21	11	16		6	2	5
						11.1	6.2	8.8		3.5	1.4	2.5
						5.68526	3.15524	4.56557		4.67262	2.06559	3.53553
						14	9	11		5	2	5
						15	9	13		9	3	7
						23	18	21		9	5	7
						13	6	10		3	2	2
						11	7	9		4	1	2
						0	0	0		0	0	0
						0	0	0		0	0	0
						9	5	8		5	3	1
						9	6	9		5	3	3
						8	4	6		5	1	2
						10.2	6.4	8.7		4.00785	1.70298	2.72889
						6.87669	5.14674	6.11101		3.06413	1.56347	2.60128
						0	0	0		0	0	0
						0	0	0		0	0	0
						0	0	0		0	0	0
						11	7	10		2	1	2
						9	5	8		0	0	0
						15	9	11		0	0	0
						0	0	0		0	0	0
						11	7	9		5	2	5
						13	7	9		0	0	0
						0	0	0		0	0	0
						5.9	3.5	4.7		0.7	0.3	0.7
						6.40226	3.80789	5.01221		1.63639	0.674949	1.63639
						0	0	0		0	0	0
						0	0	0		0	0	0
						15	10	13		7	2	3
						9	6	7		0	0	0
						13	5	11		0	0	0
						12	6	12		3	1	1
						15	10	13		5	2	5
						0	0	0		0	0	0
						0	0	0		0	0	0
						17	9	13		8	2	2
						8.1	4.6	6.9	#DIV/0!	2.3	0.7	1.1
						7.27935	4.29987	6.19049	#DIV/0!	3.23351	0.948683	1.72884

## Sheet: Sheet4
Community reservoir Tank Water
		July-August	November-December	March-April		July-August	November-December	March-April		July-August	November-December	March-April		July-August	November-December	March-April
Sample Dist.	Sample ID	Total Coliform	Total Coliform	Total Coliform	Mean	E. coli	E. coli	E. coli	Mean	Enterococcus	Enterococcus	Enterococcus	Mean	Log cfu/ml	Log cfu/ml	Log cfu/1ml	Mean
East	CR1	87	68	76	77	13	7	7	9	11	5	7	7.66667	2.27875	2.13033	2.24304	2.21738
East	CR2	93	69	82	81.3333	13	8	10	10.3333	13	6	10	9.66667	2.26717	2.18184	2.22789	2.22563
East	CR3	91	63	85	79.6667	11	9	11	10.3333	0	0	0	0	2.32634	2.29003	2.29885	2.30507
East	CR4	83	65	81	76.3333	17	8	10	11.6667	9	3	5	5.66667	2.30535	2.22272	2.29667	2.27491
East	CR5	73	55	68	65.3333	3	0	1	1.33333	0	0	0	0	2.2833	2.26245	2.2833	2.27635
East	CR6	51	39	43	44.3333	11	6	9	8.66667	6	0	3	3	2.3032	2.22272	2.29447	2.27346
East	CR7	45	27	40	37.3333	13	5	10	9.33333	0	0	0	0	2.35218	2.22789	2.3075	2.29586
East	CR8	82	57	73	70.6667	18	9	11	12.6667	8	4	6	6	2.29885	2.22272	2.26717	2.26291
East	CR9	82	61	78	73.6667	8	5	7	6.66667	2	0	2	1.33333	2.3032	2.26482	2.29447	2.28749
East	CR10	69	48	57	58	28	13	21	20.6667	6	2	5	4.33333	2.3483	2.29667	2.3032	2.31606
South	CR11	65	45	52	54	17	6	11	11.3333	5	2	5	4	2.31175	2.17026	2.25042	2.24415
South	CR12	94	68	82	81.3333	19	9	14	14	11	3	9	7.66667	2.35025	2.28556	2.30535	2.31372
South	CR13	91	62	80	77.6667	25	10	21	18.6667	9	5	7	7	2.32838	2.26717	2.30103	2.29886
South	CR14	95	73	92	86.6667	15	9	13	12.3333	3	2	3	2.66667	2.28556	2.19312	2.27646	2.25171
South	CR15	63	47	58	56	13	7	11	10.3333	4	4	2	3.33333	2.2878	2.22531	2.25527	2.25613
South	CR16	58	39	47	48	0	0	0	0	0	0	0	0	2.33846	2.19866	2.26951	2.26888
South	CR17	45	28	33	35.3333	3	0	3	2	2	0	0	0.666667	2.27646	2.19312	2.24304	2.23754
South	CR18	61	49	52	54	13	8	10	10.3333	5	0	3	2.66667	2.24551	2.07555	2.21748	2.17951
South	CR19	86	55	63	68	13	7	10	10	8	3	4	5	2.22272	2.08991	2.16137	2.158
South	CR20	53	31	42	42	10	6	9	8.33333	5	2	5	4	2.31597	2.16137	2.25285	2.2434
North	CR21	32	19	22	24.3333	0	0	0	0	0	0	0	0	2.13672	2.07918	2.10037	2.10542
North	CR22	28	17	21	22	2	0	2	1.33333	0	0	0	0	2.12057	1.99564	2.07555	2.06392
North	CR23	27	19	22	22.6667	0	0	0	0	0	0	0	0	2.07188	2.01703	2.01284	2.03392
North	CR24	55	40	51	48.6667	15	6	13	11.3333	2	2	1	1.66667	2.1959	2.0569	2.15229	2.13503
North	CR25	38	27	31	32	13	8	10	10.3333	0	4	0	1.33333	2.1271	1.99123	2.01703	2.04512
North	CR26	49	32	41	40.6667	12	6	16	11.3333	0	0	0	0	2.233	2.13033	2.17319	2.17884
North	CR27	27	19	23	23	0	0	0	0	0	0	0	0	2.06819	1.99123	2.06819	2.04253
North	CR28	64	45	53	54	14	7	10	10.3333	5	4	7	5.33333	2.04922	2	2.04922	2.03281
North	CR29	61	43	52	52	16	9	16	13.6667	0	0	0	0	2.12385	2.0086	2.1038	2.07875
North	CR30	33	20	24	25.6667	0	0	0	0	3	1	1	1.66667	2.19312	2.00432	2.11059	2.10268
West	CR31	54	33	42	43	5	0	3	2.66667	0	0	0	0	2.3032	1.98677	2.28556	2.19184
West	CR32	53	36	47	45.3333	6	0	2	2.66667	3	3	7	4.33333	2.28103	2.19312	2.28103	2.25173
West	CR33	72	58	65	65	17	10	15	14	3	7	2	4	2.31175	2.13033	2.26951	2.2372
West	CR34	78	55	61	64.6667	12	7	9	9.33333	0	0	0	0	2.3032	2.19312	2.34044	2.27892
West	CR35	74	49	65	62.6667	15	0	11	8.66667	0	0	0	0	2.33244	2.1271	2.29667	2.25207
West	CR36	74	54	66	64.6667	17	4	13	11.3333	3	1	1	1.66667	2.33041	1.95424	2.29667	2.19377
West	CR37	74	59	65	66	21	11	15	15.6667	9	5	7	7	2.24551	1.99123	2.13033	2.12236
West	CR38	38	28	32	32.6667	6	0	0	2	0	0	0	0	2.32838	2.25042	2.3032	2.294
West	CR39	75	56	69	66.6667	7	0	3	3.33333	0	0	0	0	2.31806	2.16137	2.31806	2.26583
West	CR40	84	59	77	73.3333	21	7	15	14.3333	8	5	3	5.33333	2.30103	2.26717	2.32222	2.29681
		87	68	76		13	7	7		11	5	7		2.27875	2.13033	2.24304
		93	69	82		13	8	10		13	6	10		2.26717	2.18184	2.22789
		91	63	85		11	9	11		0	0	0		2.32634	2.29003	2.29885
		83	65	81		17	8	10		9	3	5		2.30535	2.22272	2.29667
		73	55	68		3	0	1		0	0	0		2.2833	2.26245	2.2833
		51	39	43		11	6	9		6	0	3		2.3032	2.22272	2.29447
		45	27	40		13	5	10		0	0	0		2.35218	2.22789	2.3075
		82	57	73		18	9	11		8	4	6		2.29885	2.22272	2.26717
		82	61	78		8	5	7		2	0	2		2.3032	2.26482	2.29447
		69	48	57		28	13	21		6	2	5		2.3483	2.29667	2.3032
		75.6	55.2	68.3	66.3667	13.5	7	9.7	10.0667	5.5	2	3.8		2.30666	2.23222	2.28165
		16.3245	13.5712	16.2347	#DIV/0!	6.63744	3.39935	4.96767	#DIV/0!	4.81318	2.35702	3.3928
		65	45	52		17	6	11		5	2	5		2.31175	2.17026	2.25042
		94	68	82		19	9	14		11	3	9		2.35025	2.28556	2.30535
		91	62	80		25	10	21		9	5	7		2.32838	2.26717	2.30103
		95	73	92		15	9	13		3	2	3		2.28556	2.19312	2.27646
		63	47	58		13	7	11		4	4	2		2.2878	2.22531	2.25527
		58	39	47		0	0	0		0	0	0		2.33846	2.19866	2.26951
		45	28	33		3	0	3		2	0	0		2.27646	2.19312	2.24304
		61	49	52		13	8	10		5	0	3		2.24551	2.07555	2.21748
		86	55	63		13	7	10		8	3	4		2.22272	2.08991	2.16137
		53	31	42		10	6	9		5	2	5		2.31597	2.16137	2.25285
		71.1	49.7	60.1	60.3	12.8	6.2	10.2	9.73333	5.2	2.1	3.8		2.29629	2.186	2.25328
		18.5559	14.9893	19.0639	#DIV/0!	7.28469	3.52136	5.75036	#DIV/0!	3.32666	1.72884	2.85968
		32	19	22		0	0	0		0	0	0		2.13672	2.07918	2.10037
		28	17	21		2	0	2		0	0	0		2.12057	1.99564	2.07555
		27	19	22		0	0	0		0	0	0		2.07188	2.01703	2.01284
		55	40	51		15	6	13		2	2	1		2.1959	2.0569	2.15229
		38	27	31		13	8	10		0	4	0		2.1271	1.99123	2.01703
		49	32	41		12	6	16		0	0	0		2.233	2.13033	2.17319
		27	19	23		0	0	0		0	0	0		2.06819	1.99123	2.06819
		64	45	53		14	7	10		5	4	7		2.04922	2	2.04922
		61	43	52		16	9	16		0	0	0		2.12385	2.0086	2.1038
		33	20	24		0	0	0		3	1	1		2.19312	2.00432	2.11059
		41.4	28.1	34	34.5	7.2	3.6	6.7	5.83333	1	1.1	0.9	#DIV/0!	2.13196	2.02745	2.08631
		14.5388	11.07	13.784	#DIV/0!	7.26942	3.89301	6.961	#DIV/0!	1.76383	1.66333	2.18327
		54	33	42		5	0	3		0	0	0		2.3032	1.98677	2.28556
		53	36	47		6	0	2		3	3	7		2.28103	2.19312	2.28103
		72	58	65		17	10	15		3	7	2		2.31175	2.13033	2.26951
		78	55	61		12	7	9		0	0	0		2.3032	2.19312	2.34044
		74	49	65		15	0	11		0	0	0		2.33244	2.1271	2.29667
		74	54	66		17	4	13		3	1	1		2.33041	1.95424	2.29667
		74	59	65		21	11	15		9	5	7		2.24551	1.99123	2.13033
		38	28	32		6	0	0		0	0	0		2.32838	2.25042	2.3032
		75	56	69		7	0	3		0	0	0		2.31806	2.16137	2.31806
		84	59	77	58.4	21	7	15		8	5	3		2.30103	2.26717	2.32222
		67.6	48.7	58.9		12.7	3.9	8.6	8.4	2.6	2.1	2	#DIV/0!	2.3055	2.12549	2.28437
		14.331	11.8138	13.932	#DIV/0!	6.34298	4.50802	6.0406		3.40588	2.68535	2.82843

## Sheet: Sheet5
Household Water
		July-August			Nov-Dec	March-April		July-August	Nov-Dec	March-April		July-August	Nov-Dec	March-April		July-August	Nov-Dec	March-April
Sample Dist.	Sample ID	Total Coliform			Total Coliform	Total Coliform	Mean	E. coli	E. coli	E. coli	Mean	Enterococcus	Enterococcus	Enterococcus	Mean	Log cfu/ml	Log cfu/ml	Log cfu/1ml	Mean
East	HH1	0	b	w	0	0	0	0	0	0	0	0	0	0	0	0	0	0	0
East	HH2	0	a	w	0	0	0	0	0	4	1.33333	5	0	0	1.66667	0	0	0	0
East	HH3	13	b	y	5	0	6	0	0	0	0	0	0	0	0	1.54407	1.43136	0	0.991811
East	HH4	5	b	x	0	0	1.66667	0	9	0	3	11	0	8	6.33333	1.32222	0	0	0.44074
East	HH5	18	a	y	4	0	7.33333	0	0	0	0	0	0	0	0	1.54407	1.23045	0	0.924839
East	HH6	0	b	w	0	0	0	0	0	0	0	0	0	0	0	0	0	0	0
East	HH7	3	b	x	0	0	1	0	7	0	2.33333	21	5	14	13.3333	1.23045	0	0	0.41015
East	HH8	29	a	y	9	17	18.3333	0	0	0	0	0	0	0	0	1.716	1.32222	1.59106	1.5431
East	HH9	15	b	y	7	13	11.6667	0	0	0	0	0	0	0	0	1.50515	1.23045	1.44716	1.39425
East	HH10	33	b	y	0	22	18.3333	15	7	9	10.3333	9	0	6	5	1.79934	0	1.6721	1.15715
East	HH11	9	b	x	0	0	3	0	0	0	0	0	0	0	0	1.32222	0	0	0.44074
East	HH12	17	a	y	3	5	8.33333	0	0	0	0	0	0	0	0	1.43136	1.04139	1.27875	1.2505
East	HH13	0	b	w	0	3	1	0	0	9	3	0	0	0	0	0	0	0	0
East	HH14	36	c	y	0	21	19	9	0	4	4.33333	5	0	3	2.66667	1.5563	0	1.44716	1.00115
East	HH15	21	a	y	9	16	15.3333	0	0	0	0	0	0	0	0	1.79239	1.36173	1.59106	1.58173
East	HH16	15	b	y	6	11	10.6667	0	0	0	0	0	0	0	0	1.59106	1.34242	1.44716	1.46022
East	HH17	10	b	x	0	3	4.33333	0	0	0	0	0	0	0	0	1.44716	0	1.04139	0.829517
East	HH18	25	a	y	0	16	13.6667	0	0	0	0	0	0	0	0	1.62325	0	1.44716	1.02347
East	HH19	0	b	w	0	0	0	0	0	0	0	0	0	0	0	0	0	0	0
East	HH20	0	b	w	5	0	1.66667	0	0	0	0	0	0	0	0	0	1.41497	0	0.471658
East	HH21	0	c	w	2	0	0.666667	0	0	0	0	0	0	0	0	0	1.32222	0	0.44074
East	HH22	15	a	y	3	9	9	0	0	0	0	0	0	0	0	1.51851	1.27875	1.44716	1.41481
East	HH23	35	b	y	0	21	18.6667	7	0	4	3.66667	6	0	3	3	1.85733	0	1.63347	1.1636
East	HH24	23	b	y	7	13	14.3333	0	0	0	0	0	0	0	0	1.59106	1.39794	1.4624	1.4838
East	HH25	21	a	y	8	11	13.3333	0	0	0	0	0	0	0	0	1.65321	1.44716	1.5682	1.55619
East	HH26	27	b	y	5	15	15.6667	0	0	0	0	0	0	0	0	1.716	1.41497	1.64345	1.59148
East	HH27	12	b	y	3	0	5	0	0	0	0	0	0	0	0	1.41497	1.27875	0	0.897909
East	HH28	17	b	y	11	12	13.3333	5	0	0	1.66667	0	0	0	0	1.49136	1.49136	1.43136	1.47136
East	HH29	21	a	y	9	17	15.6667	0	0	0	0	0	0	0	0	1.5682	1.43136	1.41497	1.47151
East	HH30	29	b	y	0	13	14	0	0	0	0	0	0	0	0	1.49136	0	1.51851	1.00329
East	HH31	0	b	w	0	0	0	0	0	4	1.33333	11	0	8	6.33333	0	0	0	0
East	HH32	0	c	w	0	0	0	0	0	7	2.33333	0	0	0	0	0	0	0	0
East	HH33	14	b	y	5	9	9.33333	0	0	0	0	0	0	0	0	1.43136	1.23045	1.27875	1.31352
East	HH34	6	b	x	0	0	2	0	0	0	0	0	0	0	0	1.32222	0	1.11394	0.812054
East	HH35	21	b	y	11	12	14.6667	0	0	0	0	0	0	0	0	1.5682	1.23045	1.4624	1.42035
East	HH36	31	c	y	14	20	21.6667	13	3	8	8	11	0	8	6.33333	1.88081	1.4624	1.6902	1.6778
East	HH37	28	b	y	11	16	18.3333	9	0	3	4	7	0	4	3.66667	1.81291	1.36173	1.6721	1.61558
East	HH38	14	b	y	6	9	9.66667	0	0	0	0	0	0	0	0	1.72428	1.41497	1.61278	1.58401
East	HH39	12	b	y	3	7	7.33333	0	0	0	0	0	0	0	0	1.63347	1.23045	1.38021	1.41471
East	HH40	14	b	y	5	9	9.33333	0	0	0	0	0	0	0	0	1.50515	1.38021	1.4624	1.44925
East	HH41	15	c	y	3	11	9.66667	0	0	0	0	0	0	0	0	1.59106	1.43136	1.44716	1.48986
East	HH42	17	b	y	5	8	10	19	7	12	12.6667	15	4	11	10	1.49136	1.23045	1.36173	1.36118
East	HH43	0	b	w	0	0	0	0	0	0	0	0	0	0	0	0	0	0	0
East	HH44	0	b	w	0	0	0	0	0	0	0	0	0	0	0	0	0	0	0
East	HH45	0	b	w	0	0	0	0	0	0	0	0	0	0	0	0	0	0	0
East	HH46	16	b	y	0	0	5.33333	0	0	0	0	0	0	0	0	1.43136	0	0	0.477121
East	HH47	0	b	w	0	0	0	0	0	0	0	0	0	0	0	0	0	0	0
East	HH48	22	b	y	8	13	14.3333	7	0	0	2.33333	9	0	11	6.66667	1.59106	1.23045	1.36173	1.39441
East	HH49	9	c	x	0	0	3	0	0	0	0	0	0	0	0	1.61278	0	0	0.537595
East	HH50	0	b	w	0	3	1	0	0	0	0	0	0	0	0	0	0	0.90309	0.30103
South	HH51	21			0	8	9.66667	17	5	11	11	15	4	13	10.6667	1.59106	0	1.30103	0.964032
South	HH52	8			0	13	7	13	0	6	6.33333	0	0	0	0	1.49136	0	1.32222	0.93786
South	HH53	13			2	9	8	0	0	0	0	0	0	0	0	1.72428	0.954243	1.59106	1.42319
South	HH54	0			0	0	0	0	0	0	0	0	0	0	0	0	0	0	0
South	HH55	0			0	3	1	0	0	0	0	13	3	11	9	0	0	1.11394	0.371314
South	HH56	5			0	0	1.66667	0	0	0	0	0	0	0	0	1.23045	0	0	0.41015
South	HH57	0			0	0	0	0	0	0	0	0	0	0	0	0	0	0	0
South	HH58	0			0	0	0	0	0	0	0	0	0	0	0	0	0	0	0
South	HH59	16			3	7	8.66667	9	0	3	4	0	0	0	0	1.44716	1.25527	1.32222	1.34155
South	HH60	17			9	12	12.6667	0	0	0	0	0	0	0	0	1.50515	1.27875	1.38021	1.38804
South	HH61	0			0	0	0	0	0	0	0	11	3	9	7.66667	0	0	0	0
South	HH62	37			9	19	21.6667	11	0	6	5.66667	9	0	6	5	1.82607	1.4624	1.63347	1.64065
South	HH63	45			17	24	28.6667	17	5	10	10.6667	15	3	10	9.33333	1.89763	1.51851	1.75587	1.72401
South	HH64	51			9	22	27.3333	22	6	13	13.6667	17	5	13	11.6667	1.98227	1.44716	1.716	1.71514
South	HH65	37			16	25	26	11	0	7	6	11	3	8	7.33333	1.93952	1.54407	1.77085	1.75148
South	HH66	52			25	29	35.3333	26	0	12	12.6667	22	9	14	15	2.01284	1.54407	1.86332	1.80674
South	HH67	0			0	0	0	0	0	0	0	0	0	0	0	0	0	0	0
South	HH68	24			6	17	15.6667	3	0	0	1	0	0	0	0	1.716	1.23045	1.63347	1.52664
South	HH69	24			8	8	13.3333	7	0	3	3.33333	5	0	0	1.66667	1.6902	1.36173	1.5682	1.54004
South	HH70	26			0	15	13.6667	0	0	0	0	0	0	0	0	1.59106	0	1.43136	1.00748
South	HH71	29			0	14	14.3333	0	0	0	0	0	0	0	0	1.73239	0	1.47712	1.06984
South	HH72	0			0	0	0	0	0	0	0	0	0	0	0	0	0	0	0
South	HH73	17			0	0	5.66667	13	4	15	10.6667	0	0	0	0	1.6721	0	0	0.557366
South	HH74	15			0	7	7.33333	17	0	9	8.66667	0	0	0	0	1.79239	0	1.36173	1.05137
South	HH75	0			0	0	0	0	0	0	0	13	4	9	8.66667	0	0	0	0
South	HH76	18			7	6	10.3333	0	0	0	0	0	0	0	0	1.73239	1.23045	1.43136	1.46474
South	HH77	15			9	9	11	0	0	0	0	0	0	0	0	1.82607	1.36173	1.59106	1.59296
South	HH78	0			0	0	0	0	0	0	0	0	0	0	0	0	0	0	0
South	HH79	0			0	0	0	0	0	0	0	0	0	0	0	0	0	0	0
South	HHH80	9			0	0	3	0	0	0	0	0	0	0	0	1.50515	0	0	0.501717
South	HH81	0			0	0	0	0	0	0	0	0	0	0	0	0	0	0	0
South	HH82	0			0	0	0	0	0	0	0	0	0	0	0	0	0	0	0
South	HH83	25			7	13	15	7	0	0	2.33333	10	3	7	6.66667	1.65321	1.32222	1.47712	1.48418
South	HH83	19			6	17	14	2	0	0	0.666667	0	0	0	0	1.63347	1.27875	1.4624	1.45821
South	HH85	29			11	19	19.6667	8	0	0	2.66667	0	0	0	0	1.6902	1.41497	1.49136	1.53218
South	HH86	0			0	0	0	0	0	0	0	0	0	0	0	0	0	0	0
South	HH87	0			0	0	0	0	0	0	0	0	0	0	0	0	0	0	0
South	HH88	0			0	0	0	0	0	0	0	15	5	11	10.3333	0	0	0	0
South	HH89	0			0	0	0	0	0	0	0	0	0	0	0	0	0	0	0
South	HH90	13			0	5	6	19	5	13	12.3333	0	0	0	0	1.78533	0	1.51851	1.10128
South	HH91	0			0	0	0	0	0	0	0	0	0	0	0	0	0	0	0
South	HH92	0			0	0	0	0	0	0	0	0	0	0	0	0	0	0	0
South	HH93	8			0	0	2.66667	0	0	0	0	0	0	0	0	1.44716	0	0	0.482386
South	HH94	9			0	0	3	0	0	0	0	0	0	0	0	1.32222	0	0	0.44074
South	HH95	0			0	0	0	0	0	0	0	0	0	0	0	0	0	0	0
South	HH96	0			0	0	0	0	0	0	0	0	0	0	0	0	0	0	0
South	HH97	13			0	9	7.33333	0	0	0	0	0	0	0	0	1.5563	0	1.43136	0.995889
South	HH98	52			14	22	29.3333	29	0	10	13	15	4	11	10	2.00432	1.44716	1.89209	1.78119
South	HH99	29			11	21	20.3333	0	0	0	0	0	0	0	0	1.82607	1.41497	1.68124	1.64076
South	HH100	0			0	0	0	0	0	0	0	0	0	0	0	0	0	0	0
North	HH101	13			0	5	6	3	0	0	1	0	0	0	0	1.5563	0	1.27875	0.945019
North	HH103	17			0	4	7	5	0	0	1.66667	0	0	0	0	1.4624	0	1.20412	0.888839
North	HH103	5			0	0	1.66667	0	0	0	0	0	0	0	0	1.25527	0	0	0.418424
North	HH104	0			0	0	0	0	0	0	0	0	0	0	0	0	0	0	0
North	HH105	0			0	0	0	0	0	0	0	0	0	0	0	0	0	0	0
North	HH106	0			0	0	0	0	0	0	0	0	0	0	0	0	0	0	0
North	HH107	0			0	0	0	0	0	0	0	0	0	0	0	0	0	0	0
North	HH108	0			0	0	0	0	0	0	0	9	0	4	4.33333	0	0	0	0
North	HH109	0			0	0	0	0	0	0	0	0	0	0	0	0	0	0	0
North	HH110	0			0	0	0	0	0	0	0	0	0	0	0	0	0	0	0
North	HH111	0			0	0	0	0	0	0	0	0	0	0	0	0	0		0
North	HH112	15			0	6	7	11	0	7	6	0	0	0	0	1.5682	0	1.32222	0.963474
North	HH113	8			0	2	3.33333	17	0	11	9.33333	14	5	11	10	1.34242	0	1.23045	0.857624
North	HH114	0			0	0	0	0	0	0	0	0	0	0	0	0	0	0	0
North	HH115	3			0	0	1	0	0	0	0	0	0	0	0	1.23045	0	0	0.41015
North	HH116	0			0	0	0	0	0	0	0	0	0	0	0	0	0	0	0
North	HH117	0			0	0	0	0	0	0	0	0	0	0	0	0	0	0	0
North	HH118	0			0	0	0	0	0	0	0	0	0	0	0	0	0	0	0
North	HH119	0			0	0	0	0	0	0	0	21	7	13	13.6667	0	0	0	0
North	HH120	17			4	7	9.33333	33	13	21	22.3333	0	0	0	0	1.5682	1.17609	1.43136	1.39189
North	HH121	29			7	11	15.6667	8	0	3	3.66667	0	0	0	0	1.59106	1.11394	1.39794	1.36765
North	HH122	14			0	5	6.33333	5	0	0	1.66667	0	0	0	0	1.61278	0	1.43136	1.01472
North	HH123	17			0	9	8.66667	0	0	0	0	0	0	0	0	1.44716	0	1.23045	0.892536
North	HH124	0			0	0	0	0	0	0	0	0	0	0	0	0	0	0	0
North	HH125	16			0	7	7.66667	0	0	0	0	0	0	0	0	1.50515	0	1.39794	0.967697
North	HH126	0			0	0	0	0	0	0	0	0	0	0	0	0	0	0	0
North	HH127	15			0	0	5	4	0	0	1.33333	0	0	0	0	1.65321	0	0	0.551071
North	HH128	21			0	11	10.6667	7	0	3	3.33333	7	0	0	2.33333	1.74819	0	1.53148	1.09322
North	HH129	26			11	0	12.3333	6	0	0	2	0	0	0	0	1.57978	1.36173	1.49136	1.47762
North	HH130	29			6	5	13.3333	11	0	7	6	9	0	4	4.33333	1.85126	1.25527	1.68124	1.59592
North	HH131	22			8	7	12.3333	0	0	0	0	0	0	0	0	1.69897	1.36173	1.57978	1.54683
North	HH132	31			9	13	17.6667	10	0	0	3.33333	6	0	2	2.66667	1.89763	1.43136	1.54407	1.62435
North	HH133	0			0	0	0	0	0	0	0	0	0	0	0	0	0	0	0
North	HH134	23			0	11	11.3333	4	0	0	1.33333	0	0	0	0	1.72428	0	1.5682	1.09749
North	HH135	0			0	0	0	0	0	0	0	0	0	0	0	0	0	0	0
North	HH136	0			0	0	0	0	0	0	0	0	0	0	0	0	0	0	0
North	HH137	0			0	0	0	0	0	0	0	0	0	0	0	0	0	0	0
North	HH138	0			0	0	0	0	0	0	0	0	0	0	0	0	0	0	0
North	HH139	0			0	0	0	0	0	0	0	0	0	0	0	0	0	0	0
North	HH140	0			0	0	0	0	0	0	0	0	0	0	0	0	0	0	0
North	HH141	21			0	22	14.3333	21	7	19	15.6667	0	0	0	0	1.75587	0	1.60206	1.11931
North	HH142	18			0	5	7.66667	13	0	12	8.33333	0	0	0	0	1.79239	0	1.38021	1.05753
North	HH143	0			0	0	0	0	0	0	0	0	0	0	0	0	0	0	0
North	HH144	0			0	0	0	0	0	0	0	0	0	0	0	0	0	0	0
North	HH145	0			0	0	0	0	0	0	0	0	0	0	0	0	0	0	0
North	HH146	0			0	0	0	0	0	0	0	0	0	0	0	0	0	0	0
North	HH147	0			0	0	0	0	0	0	0	0	0	0	0	0	0	0	0
North	HH148	0			0	0	0	0	0	0	0	0	0	0	0	0	0	0	0
North	HH149	0			0	0	0	0	0	0	0	16	7	14	12.3333	0	0	0	0
North	HH150	0			0	0	0	0	0	0	0	0	0	0	0	0	0	0	0
West	HH151	13			0	0	4.33333	17	5	11	11	0	0	0	0	1.4624	0	0	0.487466
West	HH152	18			7	0	8.33333	17	0	11	9.33333	15	5	9	9.66667	1.65321	1.4624	0	1.03854
West	HH153	19			5	0	8	13	4	15	10.6667	11	2	9	7.33333	1.74819	1.27875	0	1.00898
West	HH154	0			0	0	0	0	0	0	0	0	0	0	0	0	0	0	0
West	HH155	0			0	0	0	0	0	0	0	0	0	0	0	0	0	0	0
West	HH156	0			0	0	0	0	0	0	0	0	0	0	0	0	0	0	0
West	HH157	9			0	0	3	0	0	0	0	0	0	0	0	1.51851	0	0	0.506171
West	HH158	0			0	0	0	0	0	0	0	0	0	0	0	0	0	0	0
West	HH159	0			0	0	0	0	0	0	0	0	0	0	0	0	0	0	0
West	HH160	0			0	0	0	0	0	0	0	0	0	0	0	0	0	0	0
West	HH161	0			0	0	0	0	0	0	0	0	0	0	0	0	0	0	0
West	HH162	0			0	0	0	0	0	0	0	0	0	0	0	0	0	0	0
West	HH163	0			0	0	0	0	0	0	0	0	0	0	0	0	0	0	0
West	HH164	15			0	11	8.66667	9	0	0	3	6	0	0	2	1.72428	0	1.62325	1.11584
West	HH165	17			0	8	8.33333	7	0	0	2.33333	7	0	5	4	1.6902	0	1.50515	1.06512
West	HH166	33			4	20	19	12	7	0	6.33333	9	0	6	5	1.85126	1.23045	1.6721	1.5846
West	HH167	21			0	14	11.6667	3	0	0	1	0	0	0	0	1.66276	0	1.4624	1.04172
West	HH168	29			0	9	12.6667	6	0	0	2	0	0	0	0	1.66276	0	1.51851	1.06042
West	HH169	0			0	0	0	0	0	0	0	0	0	0	0	0	0	0	0
West	HH170	0			0	0	0	0	0	0	0	0	0	0	0	0	0	0	0
West	HH171	0			0	0	0	0	0	0	0	0	0	0	0	0	0	0	0
West	HH172	0			0	0	0	0	0	0	0	0	0	0	0	0	0	0	0
West	HH173	19			0	7	8.66667	29	14	21	21.3333	18	5	13	12	1.59106	0	1.43136	1.00748
West	HH174	0			0	0	0	0	0	0	0	0	0	0	0	0	0	0	0
West	HH175	0			0	0	0	0	0	0	0	0	0	0	0	0	0	0	0
West	HH176	0			0	0	0	0	0	0	0	0	0	0	0	0	0	0	0
West	HH177	35			13	21	23	13	0	6	6.33333	7	0	3	3.33333	1.83885	1.43136	1.53148	1.60056
West	HH178	32			7	15	18	8	0	0	2.66667	8	0	6	4.66667	1.85126	1.36173	1.73239	1.64846
West	HH179	21			0	11	10.6667	10	0	4	4.66667	6	0	0	2	1.66276	0	1.47712	1.04663
West	HH180	25			0	17	14	5	0	0	1.66667	0	0	0	0	1.6721	0	1.50515	1.05908
West	HH181	28			0	13	13.6667	7	0	3	3.33333	0	0	0	0	1.5682	0	1.27875	0.948985
West	HH182	26			0	9	11.6667	4	0	0	1.33333	0	0	0	0	1.85733	0	1.41497	1.09077
West	HH183	0			0	0	0	0	0	0	0	0	0	0	0	0	0	0	0
West	HH184	0			0	0	0	0	0	0	0	0	0	0	0	0	0	0	0
West	HH185	0			0	0	0	0	0	0	0	0	0	0	0	0	0	0	0
West	HH186	0			0	0	0	0	0	0	0	0	0	0	0	0	0	0	0
West	HH187	0			0	0	0	0	0	0	0	0	0	0	0	0	0	0	0
West	HH188	0			0	0	0	0	0	0	0	0	0	0	0	0	0	0	0
West	HH189	0			0	0	0	0	0	0	0	16	4	12	10.6667	0	0	0	0
West	HH190	27			0	0	9	21	13	17	17	0	0	0	0	1.77085	0	0	0.590284
West	HH191	23			0	4	9	13	0	6	6.33333	0	0	0	0	1.80618	0	1.65321	1.15313
West	HH192	19			0	11	10	5	0	0	1.66667	0	0	0	0	1.66276	0	1.43136	1.03137
West	HH193	0			0	0	0	0	0	0	0	0	0	0	0	0	0	0	0
West	HH194	0			0	0	0	0	0	0	0	0	0	0	0	0	0	0	0
West	HH195	0			0	0	0	0	0	0	0	0	0	0	0	0	0	0	0
West	HH196	0			0	0	0	0	0	0	0	0	0	0	0	0	0	0	0
West	HH197	16			0	0	5.33333	7	0	3	3.33333	0	0	0	0	1.59106	0	0	0.530355
West	HH198	19			0	0	6.33333	5	0	0	1.66667	0	0	0	0	1.6721	0	0	0.557366
West	HH199	0			0	0	0	0	0	0	0	0	0	0	0	0	0	0	0
West	HH200	0			0	0	0	0	0	0	0	0	0	0	0	0	0	0	0
		0	0	0				0	0	0		0	0	0		0	0	0
		0	0	0				0	0	4		5	0	0		0	0	0
		13	5	0				0	0	0		0	0	0		1.54407	1.43136	0
		5	0	0				0	9	0		11	0	8		1.32222	0	0
		18	4	0				0	0	0		0	0	0		1.54407	1.23045	0
		0	0	0				0	0	0		0	0	0		0	0	0
		3	0	0				0	7	0		21	5	14		1.23045	0	0
		29	9	17				0	0	0		0	0	0		1.716	1.32222	1.59106
		15	7	13				0	0	0		0	0	0		1.50515	1.23045	1.44716
		33	0	22				15	7	9		9	0	6		1.79934	0	1.6721
		9	0	0				0	0	0		0	0	0		1.32222	0	0
		17	3	5				0	0	0		0	0	0		1.43136	1.04139	1.27875
		0	0	3				0	0	9		0	0	0		0	0	0
		36	0	21				9	0	4		5	0	3		1.5563	0	1.44716
		21	9	16				0	0	0		0	0	0		1.79239	1.36173	1.59106
		15	6	11				0	0	0		0	0	0		1.59106	1.34242	1.44716
		10	0	3				0	0	0		0	0	0		1.44716	0	1.04139
		25	0	16				0	0	0		0	0	0		1.62325	0	1.44716
		0	0	0				0	0	0		0	0	0		0	0	0
		0	5	0				0	0	0		0	0	0		0	1.41497	0
		0	2	0				0	0	0		0	0	0		0	1.32222	0
		15	3	9				0	0	0		0	0	0		1.51851	1.27875	1.44716
		35	0	21				7	0	4		6	0	3		1.85733	0	1.63347
		23	7	13				0	0	0		0	0	0		1.59106	1.39794	1.4624
		21	8	11				0	0	0		0	0	0		1.65321	1.44716	1.5682
		27	5	15				0	0	0		0	0	0		1.716	1.41497	1.64345
		12	3	0				0	0	0		0	0	0		1.41497	1.27875	0
		17	11	12				5	0	0		0	0	0		1.49136	1.49136	1.43136
		21	9	17				0	0	0		0	0	0		1.5682	1.43136	1.41497
		29	0	13				0	0	0		0	0	0		1.49136	0	1.51851
		0	0	0				0	0	4		11	0	8		0	0	0
		0	0	0				0	0	7		0	0	0		0	0	0
		14	5	9				0	0	0		0	0	0		1.43136	1.23045	1.27875
		6	0	0				0	0	0		0	0	0		1.32222	0	1.11394
		21	11	12				0	0	0		0	0	0		1.5682	1.23045	1.4624
		31	14	20				13	3	8		11	0	8		1.88081	1.4624	1.6902
		28	11	16				9	0	3		7	0	4		1.81291	1.36173	1.6721
		14	6	9				0	0	0		0	0	0		1.72428	1.41497	1.61278
		12	3	7				0	0	0		0	0	0		1.63347	1.23045	1.38021
		14	5	9				0	0	0		0	0	0		1.50515	1.38021	1.4624
		15	3	11				0	0	0		0	0	0		1.59106	1.43136	1.44716
		17	5	8				19	7	12		15	4	11		1.49136	1.23045	1.36173
		0	0	0				0	0	0		0	0	0		0	0	0
		0	0	0				0	0	0		0	0	0		0	0	0
		0	0	0				0	0	0		0	0	0		0	0	0
		16	0	0				0	0	0		0	0	0		1.43136	0	0
		0	0	0				0	0	0		0	0	0		0	0	0
		22	8	13				7	0	0		9	0	11		1.59106	1.23045	1.36173
		9	0	0				0	0	0		0	0	0		1.61278	0	0
		0	0	3				0	0	0		0	0	0		0	0	0.90309
		13.36	3.34	7.1				1.68	0.66	1.28	1.20667	2.2	0.18	1.52	1.3	1.12646	0.692809	0.83658
		11.0357	3.93109	7.3297				4.28305	2.09577	2.89292	#DIV/0!	4.70345	0.896478	3.45372
		21	0	8				17	5	11		15	4	13		1.59106	0	1.30103
		8	0	13				13	0	6		0	0	0		1.49136	0	1.32222
		13	2	9				0	0	0		0	0	0		1.72428	0.954243	1.59106
		0	0	0				0	0	0		0	0	0		0	0	0
		0	0	3				0	0	0		13	3	11		0	0	1.11394
		5	0	0				0	0	0		0	0	0		1.23045	0	0
		0	0	0				0	0	0		0	0	0		0	0	0
		0	0	0				0	0	0		0	0	0		0	0	0
		16	3	7				9	0	3		0	0	0		1.44716	1.25527	1.32222
		17	9	12				0	0	0		0	0	0		1.50515	1.27875	1.38021
		0	0	0				0	0	0		11	3	9		0	0	0
		37	9	19				11	0	6		9	0	6		1.82607	1.4624	1.63347
		45	17	24				17	5	10		15	3	10		1.89763	1.51851	1.75587
		51	9	22				22	6	13		17	5	13		1.98227	1.44716	1.716
		37	16	25				11	0	7		11	3	8		1.93952	1.54407	1.77085
		52	25	29				26	0	12		22	9	14		2.01284	1.54407	1.86332
		0	0	0				0	0	0		0	0	0		0	0	0
		24	6	17				3	0	0		0	0	0		1.716	1.23045	1.63347
		24	8	8				7	0	3		5	0	0		1.6902	1.36173	1.5682
		26	0	15				0	0	0		0	0	0		1.59106	0	1.43136
		29	0	14				0	0	0		0	0	0		1.73239	0	1.47712
		0	0	0				0	0	0		0	0	0		0	0	0
		17	0	0				13	4	15		0	0	0		1.6721	0	0
		15	0	7				17	0	9		0	0	0		1.79239	0	1.36173
		0	0	0				0	0	0		13	4	9		0	0	0
		18	7	6				0	0	0		0	0	0		1.73239	1.23045	1.43136
		15	9	9				0	0	0		0	0	0		1.82607	1.36173	1.59106
		0	0	0				0	0	0		0	0	0		0	0	0
		0	0	0				0	0	0		0	0	0		0	0	0
		9	0	0				0	0	0		0	0	0		1.50515	0	0
		0	0	0				0	0	0		0	0	0		0	0	0
		0	0	0				0	0	0		0	0	0		0	0	0
		25	7	13				7	0	0		10	3	7		1.65321	1.32222	1.47712
		19	6	17				2	0	0		0	0	0		1.63347	1.27875	1.4624
		29	11	19				8	0	0		0	0	0		1.6902	1.41497	1.49136
		0	0	0				0	0	0		0	0	0		0	0	0
		0	0	0				0	0	0		0	0	0		0	0	0
		0	0	0				0	0	0		15	5	11		0	0	0
		0	0	0				0	0	0		0	0	0		0	0	0
		13	0	5				19	5	13		0	0	0		1.78533	0	1.51851
		0	0	0				0	0	0		0	0	0		0	0	0
		0	0	0				0	0	0		0	0	0		0	0	0
		8	0	0				0	0	0		0	0	0		1.44716	0	0
		9	0	0				0	0	0		0	0	0		1.32222	0	0
		0	0	0				0	0	0		0	0	0		0	0	0
		0	0	0				0	0	0		0	0	0		0	0	0
		13	0	9				0	0	0		0	0	0		1.5563	0	1.43136
		52	14	22				29	0	10		15	4	11		2.00432	1.44716	1.89209
		29	11	21				0	0	0		0	0	0		1.82607	1.41497	1.68124
		0	0	0				0	0	0		0	0	0		0	0	0
		13.52	3.38	7.06				4.62	0.5	2.36	2.49333	3.42	0.92	2.44	2.26	0.976477	0.461338	0.764372	#DIV/0!
		15.5449	0	8.69062				7.82171	1.52864	4.44816	#DIV/0!	6.18454	1.92555	4.54079
		13	0	5				3	0	0		0	0	0		1.5563	0	1.27875
		17	0	4				5	0	0		0	0	0		1.4624	0	1.20412
		5	0	0				0	0	0		0	0	0		1.25527	0	0
		0	0	0				0	0	0		0	0	0		0	0	0
		0	0	0				0	0	0		0	0	0		0	0	0
		0	0	0				0	0	0		0	0	0		0	0	0
		0	0	0				0	0	0		0	0	0		0	0	0
		0	0	0				0	0	0		9	0	4		0	0	0
		0	0	0				0	0	0		0	0	0		0	0	0
		0	0	0				0	0	0		0	0	0		0	0	0
		0	0	0				0	0	0		0	0	0		0	0
		15	0	6				11	0	7		0	0	0		1.5682	0	1.32222
		8	0	2				17	0	11		14	5	11		1.34242	0	1.23045
		0	0	0				0	0	0		0	0	0		0	0	0
		3	0	0				0	0	0		0	0	0		1.23045	0	0
		0	0	0				0	0	0		0	0	0		0	0	0
		0	0	0				0	0	0		0	0	0		0	0	0
		0	0	0				0	0	0		0	0	0		0	0	0
		0	0	0				0	0	0		21	7	13		0	0	0
		17	4	7				33	13	21		0	0	0		1.5682	1.17609	1.43136
		29	7	11				8	0	3		0	0	0		1.59106	1.11394	1.39794
		14	0	5				5	0	0		0	0	0		1.61278	0	1.43136
		17	0	9				0	0	0		0	0	0		1.44716	0	1.23045
		0	0	0				0	0	0		0	0	0		0	0	0
		16	0	7				0	0	0		0	0	0		1.50515	0	1.39794
		0	0	0				0	0	0		0	0	0		0	0	0
		15	0	0				4	0	0		0	0	0		1.65321	0	0
		21	0	11				7	0	3		7	0	0		1.74819	0	1.53148
		26	11	0				6	0	0		0	0	0		1.57978	1.36173	1.49136
		29	6	5				11	0	7		9	0	4		1.85126	1.25527	1.68124
		22	8	7				0	0	0		0	0	0		1.69897	1.36173	1.57978
		31	9	13				10	0	0		6	0	2		1.89763	1.43136	1.54407
		0	0	0				0	0	0		0	0	0		0	0	0
		23	0	11				4	0	0		0	0	0		1.72428	0	1.5682
		0	0	0				0	0	0		0	0	0		0	0	0
		0	0	0				0	0	0		0	0	0		0	0	0
		0	0	0				0	0	0		0	0	0		0	0	0
		0	0	0				0	0	0		0	0	0		0	0	0
		0	0	0				0	0	0		0	0	0		0	0	0
		0	0	0				0	0	0		0	0	0		0	0	0
		21	0	22				21	7	19		0	0	0		1.75587	0	1.60206
		18	0	5				13	0	12		0	0	0		1.79239	0	1.38021
		0	0	0				0	0	0		0	0	0		0	0	0
		0	0	0				0	0	0		0	0	0		0	0	0
		0	0	0				0	0	0		0	0	0		0	0	0
		0	0	0				0	0	0		0	0	0		0	0	0
		0	0	0				0	0	0		0	0	0		0	0	0
		0	0	0				0	0	0		0	0	0		0	0	0
		0	0	0				0	0	0		16	7	14		0	0	0
		0	0	0				0	0	0		0	0	0		0	0	0
		7.2	0.9	2.6				3.16	0.4	1.66	1.74	1.64	0.38	0.96	0.993333	0.63682	0.154003	0.49598
								6.50074	2.0702	4.61855	#DIV/0!	4.52999	1.53716	3.11651
		13	0	0				17	5	11		0	0	0		1.4624	0	0
		18	7	0				17	0	11		15	5	9		1.65321	1.4624	0
		19	5	0				13	4	15		11	2	9		1.74819	1.27875	0
		0	0	0				0	0	0		0	0	0		0	0	0
		0	0	0				0	0	0		0	0	0		0	0	0
		0	0	0				0	0	0		0	0	0		0	0	0
		9	0	0				0	0	0		0	0	0		1.51851	0	0
		0	0	0				0	0	0		0	0	0		0	0	0
		0	0	0				0	0	0		0	0	0		0	0	0
		0	0	0				0	0	0		0	0	0		0	0	0
		0	0	0				0	0	0		0	0	0		0	0	0
		0	0	0				0	0	0		0	0	0		0	0	0
		0	0	0				0	0	0		0	0	0		0	0	0
		15	0	11				9	0	0		6	0	0		1.72428	0	1.62325
		17	0	8				7	0	0		7	0	5		1.6902	0	1.50515
		33	4	20				12	7	0		9	0	6		1.85126	1.23045	1.6721
		21	0	14				3	0	0		0	0	0		1.66276	0	1.4624
		29	0	9				6	0	0		0	0	0		1.66276	0	1.51851
		0	0	0				0	0	0		0	0	0		0	0	0
		0	0	0				0	0	0		0	0	0		0	0	0
		0	0	0				0	0	0		0	0	0		0	0	0
		0	0	0				0	0	0		0	0	0		0	0	0
		19	0	7				29	14	21		18	5	13		1.59106	0	1.43136
		0	0	0				0	0	0		0	0	0		0	0	0
		0	0	0				0	0	0		0	0	0		0	0	0
		0	0	0				0	0	0		0	0	0		0	0	0
		35	13	21				13	0	6		7	0	3		1.83885	1.43136	1.53148
		32	7	15				8	0	0		8	0	6		1.85126	1.36173	1.73239
		21	0	11				10	0	4		6	0	0		1.66276	0	1.47712
		25	0	17				5	0	0		0	0	0		1.6721	0	1.50515
		28	0	13				7	0	3		0	0	0		1.5682	0	1.27875
		26	0	9				4	0	0		0	0	0		1.85733	0	1.41497
		0	0	0				0	0	0		0	0	0		0	0	0
		0	0	0				0	0	0		0	0	0		0	0	0
		0	0	0				0	0	0		0	0	0		0	0	0
		0	0	0				0	0	0		0	0	0		0	0	0
		0	0	0				0	0	0		0	0	0		0	0	0
		0	0	0				0	0	0		0	0	0		0	0	0
		0	0	0				0	0	0		16	4	12		0	0	0
		27	0	0				21	13	17		0	0	0		1.77085	0	0
		23	0	4				13	0	6		0	0	0		1.80618	0	1.65321
		19	0	11				5	0	0		0	0	0		1.66276	0	1.43136
		0	0	0				0	0	0		0	0	0		0	0	0
		0	0	0				0	0	0		0	0	0		0	0	0
		0	0	0				0	0	0		0	0	0		0	0	0
		0	0	0				0	0	0		0	0	0		0	0	0
		16	0	0				7	0	3		0	0	0		1.59106	0	0
		19	0	0				5	0	0		0	0	0		1.6721	0	0
		0	0	0				0	0	0		0	0	0		0	0	0
		0	0	0				0	0	0		0	0	0		0	0	0
		9.28	0.72	3.4				4.22	0.86	1.94	2.34	2.06	0.32	1.26	1.21333	0.710361	0.135294	0.424744
								6.62183	2.92079	4.76985	#DIV/0!	4.58217	1.15069	3.19955
		0
		13.36
